# Supplementary material for: Custom-Made Poly(urethane) Coatings Improve the Mechanical Properties of Bioactive Glass Scaffolds Designed for Bone Tissue Engineering
Source: Polymers (Basel). 2021 Dec 31;14(1):151. doi: 10.3390/polym14010151 (PMC8747464; doi:10.3390/polym14010151)
Supplement: Supplementary file 1 [file polymers-14-00151-s001.zip]

Archive with 1 entries (1 files):
- polymers-1465646-supplementary.pdf
